# Supplementary material for: GSK-3β coordinates axonal microtubule organization through Shot and Tau
Source: Proc Natl Acad Sci U S A. 2026 Feb 17;123(8):e2516746123. doi: 10.1073/pnas.2516746123 (PMC12933142; doi:10.1073/pnas.2516746123)
Supplement: Supplementary file 7 — Dataset S06 (XLSX) [file pnas.2516746123.sd06.xlsx]

## Sheet: Fig 6B
	Descriptive data & statistics								All data points
	Number of families	1							ctrl	sggCA	sggDN	Eb1-GFP	EGC-GFP
	Number of comparisons per family	6							88.9	10.3	33.1	13.6	4.9
	Alpha	0.05							36.3	18.9	22.8	17.3	35
									33.2	10.5	28.4	27.2	22.2
	Dunn's multiple comparisons test	Mean rank diff.	Significant?	Summary	Adjusted P Value				47.9	1.9	9.5	24.9	23.6
	ctrl vs. sggCA	98.16	Yes	****	<0.0001	A-B			25.7	13.7	13.7	37.6	20.4
	ctrl vs. sggDN	79	Yes	***	0.0004	A-C			31.4	14.7	19.8	51.5	9.2
	ctrl vs. Eb1-GFP	28.84	No	ns	0.9416	A-D			20.7	24.5	24.1	39.7	7.7
	ctrl vs. EGC-GFP	109.7	Yes	****	<0.0001	A-E				25.1	14.9	28.6	20.1
	sggCA vs. Eb1-GFP	-69.32	Yes	**	0.0014	B-D				11.5	19	37.5	16.1
	sggCA vs. EGC-GFP	11.58	No	ns	>0.9999	B-E				18.6	35.4	24.7	12.5
									42.2	65.7	26.7	16.3	2.9
	Test details	Mean rank 1	Mean rank 2	Mean rank diff.	n1	n2	Z		30.5	21.9	16.6	39.1	23.5
	ctrl vs. sggCA	279.7	181.5	98.16	65	89	4.945		37.5	19.7	17.7	30
	ctrl vs. sggDN	279.7	200.7	79	65	89	3.979		32.5	1.4	10.4	30.2	33.2
	ctrl vs. Eb1-GFP	279.7	250.8	28.84	65	79	1.415		25.8	1.8	20.8	4.5	31.6
	ctrl vs. EGC-GFP	279.7	169.9	109.7	65	99	5.65		31.8	69.6	19	30.6	19.2
	sggCA vs. Eb1-GFP	181.5	250.8	-69.32	89	79	3.686		27.5	29.5	30.1	45.3	17.4
	sggCA vs. EGC-GFP	181.5	169.9	11.58	89	99	0.6513		0	20.2	18.5		31.7
									25.7	2.4	27.3	25.7	32.8
									36.5	6.2	0	39.6	33.7
									18.9	20	43.6	8.8	24.8
									16.5	14.8	5.1	20.3	15.5
									15.8	12.9	16.3	19.9	32.8
									28.2	20.1	22.2	17	10.3
									11.6	23.3	10.9	32.2	17.6
									18.5	9.2	2.9	23.7	29.3
									27.1	21.1	8.7	36.3	19.2
									30.7	31.8	21.4	28.9	19.6
									43.6	3.1	27.8	3.1	27.7
									37.8	12.7	19.3	0	22.3
									10.4	44.6	6.9	12.8	20.3
									33.7	20.5	26.7	25.1	25.4
									26.7	4.6	33.7	18.3	30.9
									33.3	29.4	19.2	35	36.8
									24.6	22.4	3.2	31.1	3.4
									25.9	8.2	0	38.1	13.9
									27.5	19.7	51.9	29.1	21.5
									14.4	8.4	27.1	26.9	8.5
									39.3	21.6	2.8	27.1	0
									53	31.9	23.5	23.6	26.4
									25.3	12.3	13.9	28.5	0
									30.3	35	28.6	21.4	13.4
									21.9	1.5	19.4	19.1	23.8
									15.8	22.6	4.5	0	3.1
									31	0	21.5	21.1	15.3
									8.9	9.9	27.4	28	9
									16	13	34.3	17.9	0
									22.8	20.7	27.3	21	21.9
									15.7	59.8	0	14.9	16.6
									36	19.8	43.6	40.7	10.3
									17.4	22.9	5.1	34.6	1.5
									10.7	14.8	16.3	22.4	13.3
									4.6	10.7	18.5	40.9	24.8
									16.8	7.5	21.4	22.6	11.7
									23.4	7.9	19	31	27.9
									44.7	18.7	2.9	31.8	22.2
									37.9	42.8	22.2	26.1	14.5
									23.6	0	10.9	55.2	6.8
									33.6	13.2	30.1	25.9	7.2
									45.3	46.8	27.8	22	10.8
									54.1	2.9	8.7	28	5.7
									40.4	19.8	19.3	32.7	12.6
									42.4	6.9	6.9	10.7	3.1
									47.8	28.1	26.7	21.4	10.9
									39.4	8.6	33.7	4.6	4.5
									49.1	3.9	19.2	31.7	19.9
									50.7	5.2	3.2	26.5	28.3
									26.9	18.4	0	18.3	18.3
										33.8	51.9		14
										24.9	27.1		23.1
										20.3	2.8	20.4	13.5
										30.9	23.5	12.4	8.9
										27	13.9	26.2	12.8
										35.1	28.6	35.7	20.6
										46.8	19.4	33.4	14.7
										21.3	4.5	10.2	29.6
										27.1	21.5	33.4	10.2
										12.3	27.4	25.6	23
										21.2	34.3	25.3	54.4
										15.4	24.5	21.5	29.3
										22.7	32.7	19.6	24.7
										24.8	28.6	26.8	23.2
										17.3	42.5		12.2
										24.2	36.8		26.3
										28	29		15.9
										23.1	28.5		18.2
										25.3	25.4		13.3
										37.5	27.9		19.8
										23.3	22.6
													17.9
													15.4
													16.7
													21.8
													12.2
													4.5
													49
													13.4
													13.6
													52
													19.4
													19.4

## Sheet: Fig 6C
	Descriptive data & statistics								All data points
		oreR	Shotwt-GFP	ShotS>A-GFP	ShotS>D-GFP				oreR	Shotwt-GFP	ShotS>A-GFP	ShotS>D-GFP
	Number of values	106	96	97	100				0	20.8	21.5	23.6
									23.3	14.9	25.8	19.8
	Minimum	0	0	0	0				15.8	48	0	59.8
	25% Percentile	17.7	16.8	7.45	10.9				32.6	0	12.7	36.6
	Median	25.05	25.4	15.2	19.85				36	0	25.8	24.4
	75% Percentile	35.55	37.7	23.25	30.65				18.8	16.8	25.2	9.5
	Maximum	52.9	71.1	62.7	88.5				37.7	15.4	0	10.6
	Range	52.9	71.1	62.7	88.5				39.9	15.5	12.7	7.5
									31.4	25.4	17.9	18.7
	Mean	25.94	26.72	15.98	22.48				37.6	17.1	23.7	22
	Std. Deviation	12.23	14.78	12.09	15.02				38.6	17.1	28.1	15.2
	Std. Error of Mean	1.188	1.509	1.228	1.502				34.1	17	9.4	37.3
									25.1	26.7	26.5	8.3
	Number of families	1							21.8	22.4	20.8	31
	Number of comparisons per family	5							28.2	24.6	24.1	88.5
	Alpha	0.05							20.9	13.1	17.9	18.9
									33.9	21.8	9.6	10.2
	Dunn's multiple comparisons test	Mean rank diff.	Significant?	Summary	Adjusted P Value				34.1	22.5	3.3	7.8
	oreR vs. Shotwt-GFP	-0.9083	No	ns	>0.9999	A-B			44.5	23.5	16.7	17.2
	Shotwt-GFP vs. ShotS>A-GFP	92.65	Yes	****	<0.0001	B-C			28.9	22.3	19.3	13.5
	Shotwt-GFP vs. ShotS>D-GFP	40.15	No	ns	0.074	B-D			25.4	9.3	38.4	37.6
	oreR vs. ShotS>A-GFP	91.74	Yes	****	<0.0001	A-C			28.4	26.7	16.7	15.7
	ShotS>A-GFP vs. ShotS>D-GFP	-52.49	Yes	**	0.007	C-D			34.5	3.1	13.1	8.5
									25.6	0	16.8	26.6
	Test details	Mean rank 1	Mean rank 2	Mean rank diff.	n1	n2	Z		32.3	11.5	17.7	15.2
	oreR vs. Shotwt-GFP	231.9	232.8	-0.9083	106	96	0.05591		46.7	0	33.1	10.2
	Shotwt-GFP vs. ShotS>A-GFP	232.8	140.2	92.65	96	97	5.581		22.9	29.4	13.4	21.8
	Shotwt-GFP vs. ShotS>D-GFP	232.8	192.7	40.15	96	100	2.437		52.3	20.8	36.7	13.5
	oreR vs. ShotS>A-GFP	231.9	140.2	91.74	106	97	5.662		12.2	7.5	7.1	24.8
	ShotS>A-GFP vs. ShotS>D-GFP	140.2	192.7	-52.49	97	100	3.194		0	9.9	15.3	56.1
									21.5	22	4.5	59
									30.6	29.2	25.5	9.3
									5.9	71.1	13.1	18.3
									2.9	27.6	16.6	1.5
									32.4	19.3	23.1	46.7
									17.7	40.5	0	36.9
									15	24.9	15.2	33.2
									18.6	16.4	0	33
									30.2	28.5	12.2	36
									17.4	20.8	7.9	1.4
									14.4	16.8	62.7	5.2
									48.6	47.7	16.8	16.8
									7.5	11.5	18.3	1.5
									8.6	63	10.8	11.2
									21.1	18.8	24	5.5
									13.9	10.5	11.9	22.5
									52	3.7	17.7	0
									31.8	20	26.1	0
									26.2	25.4	0	31.5
									36.5	24.5	28.1	11.4
									14.7	15.2	20.3	40.2
									24.4	36	0	22.7
									19.1	16.7	2.9	19.9
									41.2	31.4	14.6	18.9
									52.9	1.5	35.3	17.4
									38.2	45.8	0	26.7
									22.8	21.3	6.3	18.6
									23.6	30.6	23.4	47.3
									23	39.3	22.1	8.8
									38	35.8	19.9	28.1
									23	39.9	0	27.4
									28	36.1	13.9	10.8
									24.1	30.8	2.9	28.1
									37.3	38.1	25.9	6
									19	49.7	20.6	11.8
									19.6	20.3	7.4	27.5
									12.3	44.9	10.7	1.5
									48.1	45.4	15.6	26.5
									29.9	29.1	20.9	16.8
									38.6	44	0	24.1
									41.9	38.7	10.9	37.8
									17.7	33.1	15.1	12.4
									21.4	26.7		7.3
									27.4	2.6	30.9	33.6
									31.5	43.2	8.7	40.9
									6.3	44.5	7	30.7
									37.3	44.7	0	6
									15.1	34.1	13.5	10.6
									36	37.1	32.2	54.4
									25	37.9	59.1	25.5
									38.6	34.8	20.5	34.8
									41	41	0	0
									18.9	10.9	5.8	17.4
									0	1.7	9.5	15.4
									25.8	39.8	0	14.4
									42.6	24.4	23.9	28.4
									11.8	31.1	32.5	26.3
									24.5	35.9	1.4	19.3
									9.2	49.3	11.9	45.1
									26	26.4	40.3	22.5
									0	41.3	0	20.8
									41.9	45.7	7.8	33.8
									24	34.8	7.5	22.1
									15.3	20.2	14.5	35.2
									43.4	29.1	11.4	30.5
									24.3	58.5	16.4	27.7
									11.8		22.3	29.5
									13.6		0	19.8
									16.2			9.9
									20.9			15.4
									24.5
									10.8
									28.3
									19.5
									27.4
									35.4
