# Supplementary material for: GSK-3β coordinates axonal microtubule organization through Shot and Tau
Source: Proc Natl Acad Sci U S A. 2026 Feb 17;123(8):e2516746123. doi: 10.1073/pnas.2516746123 (PMC12933142; doi:10.1073/pnas.2516746123)
Supplement: Supplementary file 8 — Dataset S07 (XLSX) [file pnas.2516746123.sd07.xlsx]

## Sheet: Fig S1
	All data points
		elav>GFP-1						elav>sggCA-1						elav>sggDN-1
	EB1RBex4-5	0.897127	1.09746	0.96003	0.94554	1.04012	1.05972	0.876941	0.908691	0.730457	0.787824	1.18038	0.918022	0.881513	0.925546	0.889781	0.755912	0.810484	0.774818
	EGFPih-sy1	0.27888	1.81737	2.05666	1.1791	0.206272	0.461716	3.78714	1.34014	0.4549	1.79792	0.137101	0.260409	0.223489	0.462715	0.671712	0.998185	1.01856	56.0049
	dTauRAex3-4	1.46476	1.06855	0.713935	0.7417	1.15203	0.859023	1.51304	1.11008	0.490472	0.267858	0.782213	0.804459	0.926618	0.72708	1.17505	0.600869	0.9264	0.382436
	dTauREex1-sy2	0.903435	0.889106	1.17385	0.939967	0.647824	1.44582	1.60254	1.82891	0.769818	0.339757	1.72911	1.00757	0.70511	0.885809	1.37347	1.57828	1.11863
	elF1a-sy2	0.976287	1.0537	0.965418	0.918406	1.01224	1.07395	0.844854	0.979202	0.850074	0.846522	0.976282	0.87783	0.904767	0.965542	0.981145	0.93912	0.912588	0.612751
	mElFTu	1.10575	1.00778	0.994502	0.952274	1.08533	0.854366	1.04935	0.868891	0.91032	0.700034	0.886704	1.11343	1.0287	0.875318	1.05137	0.991183	0.987546	0.864936
	rp49	0.918207	0.933451	1.03241	1.13338	0.902248	1.0803	1.11808	1.16503	1.28092	1.67269	1.14504	1.01415	1.065	1.17283	0.960915	1.06487	1.09987	1.87027
	sggRBex6-7	1.20591	1.0897	0.987007	0.694823	1.18368	0.838883	3.93938	3.89588	2.49017	1.53859	4.26377	6.65042	6.61633	5.44602	12.5051	5.8905	5.97268	0.898168
	shotRA_Yex17-18	0.813897	1.04428	1.2229	1.29381	0.881347	0.74376	0.934606	0.80729	0.832627	0.535131	0.956431	0.739866	0.762127	0.698526	1.02052	1.59405	0.668703	0.62765
	Table Analyzed	EB1	shot	Tau RE	Tau others
	Kruskal-Wallis test
	P value	0.1044	0.4035	0.6128	0.7482
	Exact or approximate P value?	Exact	Exact	Exact	Exact
	P value summary	ns	ns	ns	ns
	Do the medians vary signif. (P < 0.05)?	No	No	No	No
	Number of groups	3	3	3	3
	Kruskal-Wallis statistic	4.485	1.927	1.044	0.6405
	Data summary
	Number of treatments (columns)	3	3	3	3
	Number of values (total)	17	17	17	17
	Number of families	1
	Number of comparisons per family	2
	Alpha	0.05
	Dunn's multiple comparisons test	Mean rank diff.	Significant?	Summary	Adjusted P Value	A-?
	elavG4>GFP vs. elavG4>sggCA	-6.667	Yes	*	0.0444
	elavG4>GFP vs. elavG4>sggDN	-10.7	Yes	***	0.0009
	Test details	Mean rank 1	Mean rank 2	Mean rank diff.	n1	n2	Z
	elavG4>GFP vs. elavG4>sggCA	3.5	10.17	-6.667	6	6	2.287
	elavG4>GFP vs. elavG4>sggDN	3.5	14.2	-10.7	6	5	3.499
