# Supplementary material for: GSK-3β coordinates axonal microtubule organization through Shot and Tau
Source: Proc Natl Acad Sci U S A. 2026 Feb 17;123(8):e2516746123. doi: 10.1073/pnas.2516746123 (PMC12933142; doi:10.1073/pnas.2516746123)
Supplement: Supplementary file 9 — Dataset S08 (XLSX) [file pnas.2516746123.sd08.xlsx]

## Sheet: Fig S3
	All data points
		w1118						shot[WT]-EGFP						shotSA-eGFP-1						shot[SD]-EGFP
	mElFTu	1.07757		0.882559	0.806295	0.914562	0.817608	0.959425	1.10877	1.15555	0.904416	0.871841		1.08939	1.00047	1.01881		0.906861	1.0184	0.762265	0.875508	1.03004	1.01761	0.746625	0.830155
	rp49	0.844131		1.21329	1.04569	1.07229	1.95679	1.02523	0.871561	0.733423	1.2547	1.11509		0.826549	0.99476	0.83994		1.05782	0.8394	1.20519	1.06277	0.938519	0.89863	1.31746	1.3176
	elF1a-sy2	1.06917		0.908225	1.15346	0.991689	0.607873	0.98871	1.00638	1.14752	0.857028	1.00036		1.08006	0.977192	1.13648		1.0138	1.13766	1.05862	1.04521	1.00601	1.06351	0.988696	0.889116
	shotRA_Yex17-18	1.86793		0.714629	0.943552	0.982451	0.651117	1.04265	1.24116	0.856819	0.636312	1.22307		1.20689	1.62519	1.06235		0.898934	0.856801	1.34459	1.32919	1.00705	0.94001	1.45731	0.897599
	EGFPih-sy1	0.010712		0.027801	0.010078	0.009848	0.027214	1.18781	1.0057	0.978536	0.686327	1.14163		0.668798	1.17301	0.991248		1.02864	0.773981	0.891839	1.12308	0.911259	0.836289	1.22347	0.80892
	GFP									Shot
	Number of families	1								Number of families	1
	Number of comparisons per family	6								Number of comparisons per family	3
	Alpha	0.05								Alpha	0.05
	Dunn's multiple comparisons test	Mean rank diff.	Significant?	Summary	Adjusted P Value					Dunn's multiple comparisons test	Mean rank diff.	Significant?	Summary	Adjusted P Value	B-?
	w1118 vs. shotWT-EGFP	-11.6	Yes	*	0.0187	A-B				shotWT-EGFP vs. w1118	0.8	No	ns	>0.9999	A	w1118
	w1118 vs. shotSA-eGFP-1	-9.6	No	ns	0.0866	A-C				shotWT-EGFP vs. shotSA-eGFP-1	-1.8	No	ns	>0.9999	C	shotSA-eGFP-1
	w1118 vs. shotSD-EGFP	-10.33	Yes	*	0.0357	A-D				shotWT-EGFP vs. shotSD-EGFP	-3.367	No	ns	>0.9999	D	shotSD-EGFP
	shotWT-EGFP vs. shotSA-eGFP-1	2	No	ns	>0.9999	B-C
	shotWT-EGFP vs. shotSD-EGFP	1.267	No	ns	>0.9999	B-D				Test details	Mean rank 1	Mean rank 2	Mean rank diff.	n1	n2	Z
	shotSA-eGFP-1 vs. shotSD-EGFP	-0.7333	No	ns	>0.9999	C-D				shotWT-EGFP vs. w1118	9.8	9	0.8	5	5	0.2039
										shotWT-EGFP vs. shotSA-eGFP-1	9.8	11.6	-1.8	5	5	0.4587
	Test details	Mean rank 1	Mean rank 2	Mean rank diff.	n1	n2	Z			shotWT-EGFP vs. shotSD-EGFP	9.8	13.17	-3.367	5	6	0.8961
	w1118 vs. shotWT-EGFP	3	14.6	-11.6	5	5	2.956
	w1118 vs. shotSA-eGFP-1	3	12.6	-9.6	5	5	2.446
	w1118 vs. shotSD-EGFP	3	13.33	-10.33	5	6	2.75
	shotWT-EGFP vs. shotSA-eGFP-1	14.6	12.6	2	5	5	0.5096
	shotWT-EGFP vs. shotSD-EGFP	14.6	13.33	1.267	5	6	0.3371
	shotSA-eGFP-1 vs. shotSD-EGFP	12.6	13.33	-0.7333	5	6	0.1952
